# Supplementary material for: Tuning gut microbiota through a probiotic blend in gemcitabine‐treated pancreatic cancer xenografted mice
Source: Clin Transl Med. 2021 Nov 4;11(11):e580. doi: 10.1002/ctm2.580 (PMC8567057; doi:10.1002/ctm2.580)
Supplement: Supplementary file 9 — Table S3: Full list of annotated metabolites in probiotic‐derived CFSs and control broths [file CTM2-11-e580-s005.xlsx]

## Sheet: Hoja1
Supplementary Table 3: Full list of annotated metabolites in probiotic-derived CFSs and control broths.
Alignment ID	Average_mz	Rt_min	Anova	Putative name	Annotation level	HMDB	PubChem	KEGG	x020_Bifid_broth_repbiol1_reptech1_RP_POS	x125_Bifid_broth_repbiol1_reptech2_RP_POS	x055_Bifid_broth_repbiol1_reptech3_RP_POS	x130_Bifid_broth_repbiol2_reptech1_RP_POS	x082_Bifid_broth_repbiol2_reptech2_RP_POS	x015_Bifid_broth_repbiol2_reptech3_RP_POS	x136_Bifid_broth_repbiol3_reptech1_RP_POS	x045_Bifid_broth_repbiol3_reptech2_RP_POS	x075_Bifid_broth_repbiol3_reptech3_RP_POS	x025_Breve_broth_repbiol1_reptech1_RP_POS	x101_Breve_broth_repbiol1_reptech2_RP_POS	x088_Breve_broth_repbiol1_reptech3_RP_POS	x119_Breve_broth_repbiol2_reptech1_RP_POS	x010_Breve_broth_repbiol2_reptech2_RP_POS	x099_Breve_broth_repbiol2_reptech3_RP_POS	x043_Breve_broth_repbiol3_reptech1_RP_POS	x035_Breve_broth_repbiol3_reptech2_RP_POS	x087_Breve_broth_repbiol3_reptech3_RP_POS	x089_Kefir_broth_repbiol1_reptech1_RP_POS	x081_Kefir_broth_repbiol1_reptech2_RP_POS	x021_Kefir_broth_repbiol1_reptech3_RP_POS	x091_Kefir_broth_repbiol2_reptech1_RP_POS	x048_Kefir_broth_repbiol2_reptech2_RP_POS	x016_Kefir_broth_repbiol2_reptech3_RP_POS	x047_Kefir_broth_repbiol3_reptech1_RP_POS	x151_Kefir_broth_repbiol3_reptech2_RP_POS	x102_Kefir_broth_repbiol3_reptech3_RP_POS	x110_Plana_broth_repbiol1_reptech1_RP_POS	x098_Plana_broth_repbiol1_reptech2_RP_POS	x132_Plana_broth_repbiol1_reptech3_RP_POS	x026_Plana_broth_repbiol2_reptech1_RP_POS	x115_Plana_broth_repbiol2_reptech2_RP_POS	x042_Plana_broth_repbiol2_reptech3_RP_POS	x037_Plana_broth_repbiol3_reptech1_RP_POS	x113_Plana_broth_repbiol3_reptech2_RP_POS	x012_Plana_broth_repbiol3_reptech3_RP_POS	x154_Reute_broth_repbiol1_reptech1_RP_POS	x111_Reute_broth_repbiol1_reptech2_RP_POS	x097_Reute_broth_repbiol1_reptech3_RP_POS	x090_Reute_broth_repbiol2_reptech1_RP_POS	x152_Reute_broth_repbiol2_reptech2_RP_POS
578_neg_hilic	134.048	3.829	0	Adenine	1	HMDB0000034	190	C00147	1690224	1803888	1777005	1736830	1831865	1677259	1731164	1833453	1673276	1271710	1344436	1434756	1467711	1318020	1395378	1337468	1377602	1334121	2019705	1837908	1861960	1891359	1968947	1798142	1886106	2008758	1905009	1166601	1165718	1171814	1119610	1232808	1141171	1132224	1196009	1098106	1280318	1150768	1117825	1185386	1264088
9640_neg_RP	498.29	6.977	1.27397e-17	Taurocholic acid	1	HMDB0000036	6675	C05122	14008	16041	14052	14294	14615	15335	16017	13323	13774	8393	9243	10439	12258	10495	8486	10258	9687	10064	17722	18839	14595	17550	19079	17048	18458	20629	18056	8534	8907	7411	8006	6640	8367	7430	7317	9276	10635	8974	8533	9840	11987
2510_neg_hilic	266.091	3.858	0	Adenosine	1	HMDB0000050	60961	C00212	82742	76053	84705	88971	85302	91849	74535	98423	90093	67780	59751	65306	73589	66080	61429	62411	67064	68588	91284	90803	83687	90318	102258	98233	109938	92059	101582	54693	58754	59916	57465	60908	61951	63441	58409	59798	56370	49648	50115	56440	55102
1003_neg_hilic	173.01	3.416	0	Aconitic Acid	1	HMDB0000072	643757	C00417	17291	12365	13824	8759	19839	16602	8340	13722	10254	22173	16675	14707	9263	11434	11230	6387	18569	15766	8267	9844	13596	14228	12306	13816	13996	14676	14708	16592	12169	11684	15877	9645	11852	18803	13783	13158	8307	12839	14117	8472	8055
3489_neg_RP	288.057	2.891	1.19426e-18	Cytidine	1	HMDB0000089	6253	C00475	149492	152152	142552	145340	154170	155223	145956	128773	158334	112820	108693	108220	117145	121755	121681	128082	118686	126197	163830	159803	161580	163481	149372	164311	147148	167262	162587	104396	100654	99859	104616	97418	101712	100883	98913	100880	97200	94085	97858	101126	96966
1672_neg_RP	191.021	0.717	7.81969e-12	Citric acid	1	HMDB0000094	311	C00158	9049311	9550953	9151890	9286354	9812115	8616316	9859810	9543965	9362897	7941844	8088460	7777044	7343223	7387556	7257606	7846233	7254533	7404790	9073116	9374401	10652254	9247860	10461507	9258717	9628837	9720104	9401365	8224800	7740280	7299162	8104223	7027983	7652120	8095938	7439439	7513195	7609914	7649239	7386158	7944074	7310298
3471_neg_hilic	322.047	7.593	0	Cytidine-5-monophosphate	1	HMDB0000095	8117	C00055	156925	167898	63655	131899	147009	167091	133820	179660	115193	156796	200987	203426	217972	159324	200967	199542	196634	206928	135578	116697	117927	121994	47502	111966	137124	108261	122173	210851	76841	61041	165707	189572	192043	168065	206291	176027	123096	143998	158304	171543	127791
1750_neg_hilic	221.06	7.564	0	Cystathionine	1	HMDB0000099	439258	C02291	17074	19727	13316	15134	14292	16173	13341	15381	14389	18767	19849	18149	20978	19367	18054	16080	18035	16781	13587	14027	10871	13503	13744	11046	12751	14016	13631	21393	20154	20959	17226	18185	18337	16553	21826	17800	14085	13510	14515	15102	16299
2804_neg_RP	259.027	0.553	0	Fructose 6 Phosphate	1	HMDB0000124	69507	C00085	44197	47386	43420	46477	47406	46109	37565	41768	42206	49889	41054	36335	47440	51234	41720	38591	45109	48321	41551	48018	41195	41241	52513	40180	55457	39341	42657	34577	44169	35955	42522	47212	47721	40180	32610	42898	36923	43730	51328	40059	40028
745_neg_hilic	150.043	4.612	0	Guanine	1	HMDB0000132	764	C00242	62948	62472	57738	63525	61856	53950	61170	59245	61555	47200	52632	51206	54349	48490	50761	48687	46158	49655	66540	60641	62815	63833	67350	63972	62991	70715	66636	44346	43871	46353	39228	46604	40918	40819	45007	43556	48219	40850	38742	41842	41771
650_neg_RP	115.004	0.599	0	Fumaric acid	1	HMDB0000134	444972	C00122	30717	23249	14558	19172	28946	16942	17388	35105	27219	18134	27252	24349	16319	16328	15983	14629	18670	17267	22489	13659	19977	28427	16319	33349	28224	35519	30774	13034	25276	26245	13722	16138	17177	23783	13940	21892	11919	23931	21208	13192	13439
691_neg_hilic	146.046	5.514	2.9518e-39	Glutamic acid	1	HMDB0000148	33032	C00025	8082702	8795924	8570263	8181960	8424694	7696602	8836077	8093106	8361627	7737254	8748978	8127094	9156444	7726228	7926472	8471606	7842354	8412423	8146278	8139532	7600684	8338722	7945934	7475716	7970146	8604550	8074838	7932493	8176979	8304987	7857690	8448614	7811056	7858197	8216454	7220407	8789312	8527591	8049553	8212776	8650275
936_neg_RP	133.015	0.608	0	Malic acid	1	HMDB0000156	222656	C00149	151337	181202	165956	170630	168466	165038	163820	150811	158489	145714	146565	159369	177621	164454	174058	151105	165178	164822	158540	157943	159426	165672	165132	175201	183048	197296	174644	134772	141403	132239	135361	149031	155068	138181	149970	133018	155107	157769	140081	142312	157939
680_pos_RP	137.045	0.75	1.44766e-29	Hypoxanthine	1	HMDB0000157	790	C00262	462545	462327	467378	461564	466257	484756	480958	433129	457357	395233	369354	368350	410081	389591	402643	378130	363819	324052	454391	519554	533966	529836	547166	594029	617019	540609	569836	382339	375243	393731	386421	361208	361041	363245	357405	375272	353152	317228	319110	362515	350842
1151_neg_hilic	180.068	5.025	0	Tyrosine	1	HMDB0000158	6057	C00082	556859	583658	697317	695176	698067	551438	751617	577977	651265	518482	572301	501748	509325	499399	509392	528289	457514	487932	767288	743431	637693	722002	776992	680500	708355	739654	753992	489688	489170	472972	501083	546103	468618	466625	473867	503110	559765	511614	549651	546250	501398
1280_neg_RP	164.073	1.295	7.67024e-07	Phenylalanine	1	HMDB0000159	6140	C00079	2340395	2266349	2260198	2371318	2248303	2430639	2371660	2325963	2390412	1944910	2071426	2019859	1989906	1927526	1894204	2088190	2114533	1997315	2661519	2568400	2618051	2770833	2564794	2449138	2681686	2582190	2660411	1880016	1793047	1880678	1816789	1876829	1854082	1853482	1762058	1699480	2014283	1834648	1873098	1923339	2054803
126_neg_hilic	88.0402	5.062	1.12104e-44	Alanine	1	HMDB0000161	5950	C00041	96134	134772	125816	126088	124362	93687	139388	106401	126568	95092	102109	111773	111488	92974	104502	102474	99528	109616	117198	113763	106341	107033	111401	100864	108225	128363	123997	98443	96586	102291	100184	116959	97470	93304	103493	97748	111538	102914	104383	103220	108455
409_pos_RP	116.07	4.44	3.57283e-14	Proline	1	HMDB0000162	145742	C00148	335615	390428	351689	370014	378686	378649	379257	366140	349783	324305	275491	287801	292939	276602	271672	304854	284566	283637	436873	437684	404601	492861	416277	415518	457731	402323	425059	230433	263148	234889	227876	227554	248075	251419	256354	224407	235483	247324	251662	267536	249389
395_neg_hilic	118.05	5.531	0	Threonine	1	HMDB0000167	6288	C00188	965351	1031793	1117247	1074819	1057540	941689	1108801	1010778	1083112	868225	935109	912407	963012	870401	839244	879241	872824	894390	1156502	1070038	1061717	1143345	1108841	1128684	1089127	1125464	1097599	857136	884260	860658	811381	877939	843704	846023	833622	774319	917590	902299	844017	887540	934046
533_neg_hilic	131.047	6.062	0	Asparagine	1	HMDB0000168	6267	C00152	1228812	1305921	1291561	1307424	1363539	1176087	1325260	1217448	1322137	1111576	1197572	1176199	1243455	1087228	1153621	1080764	1111720	1205684	1314276	1254055	1247244	1355746	1322212	1290966	1261437	1410747	1331012	1108645	1089769	1104716	1063280	1071190	1051994	1050527	1101693	1047584	1177944	1153564	1088615	1082392	1177545
1481_neg_RP	179.058	0.465	2.55106e-41	Monosaccharide Allose/Mannose	2	HMDB0000169	18950	C00936	934543	974938	1021026	908357	956808	967024	1032371	937984	966246	845603	941506	924131	983959	919112	885817	1020574	920482	870007	1018119	963715	986825	1011062	1022833	962707	1033135	1151068	1049209	903424	835502	924258	895520	912899	862916	1018345	944909	888256	1012252	923587	905299	916665	1010468
769_neg_hilic	154.063	6.545	4.03044e-21	Histidine	1	HMDB0000177	6274	C00135	749948	826082	814783	767448	787432	791518	755158	812648	779731	729659	740589	786351	812032	725997	724620	731590	726200	761045	749416	779244	745370	782713	761882	732326	772423	786798	767728	741280	746127	741479	658342	724527	703947	661526	763735	677903	704026	683635	667691	691750	682357
1087_neg_RP	145.098	0.407	3.7291e-20	Lysine	1	HMDB0000182	5962	C00047	77471	81512	85422	81105	78670	80609	83268	78203	79377	68324	69239	68835	80580	69913	73406	65385	71205	71097	90286	89045	84064	89404	83079	83994	77758	93995	85604	66121	66758	65557	60844	66094	59991	60860	62639	60225	70265	66785	63166	68024	66158
274_neg_hilic	104.035	5.909	5.63527e-37	Serine	1	HMDB0000187	5951	C00065	767265	865946	817011	859269	847607	753402	820998	786349	814289	705718	734407	796514	774060	680732	783708	709501	684220	743270	850286	773154	758337	829814	765600	738358	790850	885811	825795	745454	739508	746255	674763	738717	695068	667044	733994	673756	781912	734146	714336	732480	781978
358_neg_RP	89.0238	0.544	0	2-Hydroxypropanoic acid/Lactic acid	1	HMDB0000190	61503	C00186	112330	127775	114011	117731	131460	119452	135149	116110	120055	83274	57323	45269	42988	97260	100171	89294	90050	96766	142536	137515	133417	136464	144757	136648	136548	159449	137496	56431	53336	34581	83008	94648	35720	93859	92438	83517	45934	87554	90544	96187	90741
552_neg_hilic	132.031	5.827	1.80316e-35	Aspartatic acid	1	HMDB0000191	5960	C00049	1730275	2721315	2424882	2433550	2477934	2421058	2393204	2513877	2425258	2432271	2587245	2705758	2765682	2382846	2597796	2503564	2382724	2646805	2375740	2224317	2168204	2384432	2212952	2037333	2250342	2467164	2314868	2493778	2441315	2506852	2174052	2474388	2246037	2261707	2486186	2237069	2481644	1682622	2334419	2363352	2475854
2523_neg_hilic	267.075	4.247	0	Inosine	1	HMDB0000195	6021	C00294	104720	104212	117832	115278	117680	96477	120248	103091	112201	88697	89873	95407	93867	88206	89324	93073	86906	94028	121456	107869	113926	115599	122212	114681	117823	115403	121053	88204	79321	78789	77336	84040	76342	79879	81017	80887	78176	78781	74424	69649	73862
2022_neg_RP	218.104	1.703	2.13381e-12	Pantothenic acid	1	HMDB0000210	6613	C00864	94905	85942	98454	91011	98087	89647	88384	89482	90502	89211	95529	96329	105461	25676	101188	96990	101995	99203	98264	101382	33766	93806	95078	107296	101282	113810	103376	84172	89772	85379	20550	89956	92315	90813	87141	91599	90240	87373	92880	93275	91333
6926_pos_RP	377.147	3.97	1.02526e-23	Riboflavin	1	HMDB0000244	493570	C00255	61279	54704	58863	58308	73123	61911	60999	68588	57637	48126	41651	47916	48871	48977	48183	51001	42835	46083	67035	70692	71848	72039	71239	72676	63592	64683	73937	37828	41790	43027	38593	41699	40785	41377	44617	39083	42488	46597	39341	40940	43370
1529_neg_RP	181.073	0.446	0	Sugar alkohol (i.e Sorbitol/Mannitol)	2	HMDB0000247/HMDB0000765	5780	C00794	8054	6867	8157	9126	11920	9243	10542	8037	8354	9170	10242	3449	8084	9355	7238	10344	9355	8198	9830	8705	8438	13860	11646	11483	8960	9703	9573	8682	10316	8447	7297	9230	8960	10421	7633	8356	10090	11785	9581	7767	11978
433_neg_hilic	124.007	5.376	0	Taurine	1	HMDB0000251	1123	C00245	867252	837446	903459	988261	854682	836678	897996	882588	938851	683333	680934	670898	692611	650251	727059	686541	657793	699247	1000097	963061	942907	976495	948487	993975	985355	1033663	957933	590741	553510	622823	539808	637451	573535	603606	599592	575742	702447	666457	579529	635830	688298
725_neg_RP	117.019	0.764	2.86633e-35	Succinic acid	1	HMDB0000254	1110	C00042	155177	188619	173195	181936	168558	176999	183579	184249	164502	143633	153574	152024	171009	130764	154377	133849	152675	157951	177030	204356	173108	189985	177216	178241	193441	241860	196692	132403	142153	142270	130293	151616	122196	112378	138180	110336	168214	138282	141167	142426	168864
839_neg_RP	128.035	0.704	1.08726e-33	Pyroglutamic acid	1	HMDB0000267	7405	C01879	472630	406384	512071	398028	460300	403104	438550	406904	442749	442034	430365	401505	405290	403708	393074	396333	441496	400212	502438	388092	462214	413897	436111	454830	442970	432066	448178	457161	470920	483583	460665	384522	450605	462340	429912	411139	390946	401089	461767	415210	418551
380_pos_RP	113.034	0.629	0	Uracil	1	HMDB0000300	1174	C00106	52114	46722	52550	50757	51277	49197	52837	44747	51362	35331	46797	43903	12538	5453	9724	13669	12927	40960	49501	47325	57335	15679	16157	61092	59980	56705	48238	43507	45450	48256	14763	43890	14233	14405	49481	40771	41956	30688	44266	42748	33793
693_pos_RP	138.091	0.85	3.7158e-14	Tyramine	1	HMDB0000306	5610	C00483	84106	73883	73326	79332	81636	85081	79176	75174	67690	65108	53521	47162	68806	69414	67610	64129	57565	57626	74279	83906	94801	104241	102448	97023	107471	87646	97858	57233	56183	63847	61998	56276	60679	49624	52863	46752	44738	46679	48746	55133	53681
1442_neg_RP	175.062	2.794	1.19951e-42	2-Isopropylmalic acid	3	HMDB0000402	5280523	C02504	4433	5045	4721	5128	6055	5777	4794	4441	4937	3826	3649	4780	3785	3697	4878	4442	4087	4191	5680	5590	5104	7108	5346	6230	5641	6629	5495	4030	3661	2870	3699	4127	3211	3165	3471	3292	2524	3598	2885	3395	4075
805_neg_hilic	157.036	3.949	0	Allantoin	1	HMDB0000462	204	C01551	14961	14333	14156	14219	13707	15448	13744	16157	12998	12172	12075	11800	12098	10857	10935	11223	11378	10413	16365	14286	13693	14556	15159	16105	14332	16247	14598	8994	9864	9656	8442	9549	10151	11117	8113	10987	10700	9446	8637	8821	8753
985_neg_RP	137.024	2.746	4.01043e-19	4-Hydroxy benzoic acid	1	HMDB0000500	135	C00156	3888	4610	4391	5242	3769	4010	5227	4907	3875	3612	4299	5275	4300	4428	5536	4441	4267	4640	5064	4393	4215	4895	5012	4740	5603	5765	5712	4521	3577	4289	3547	4356	3782	3817	3561	3609	3109	3015	3894	4308	3574
1891_neg_RP	206.081	4.22	2.60805e-31	Acetyl-phenylalanine	1	HMDB0000512	74839	C03519	45503	47263	43371	45753	44030	40955	45001	46786	45128	37982	37996	34343	39932	39197	35891	38898	36318	37226	48196	43917	45550	50126	48505	51215	51470	43997	48716	29491	30187	32747	31552	34536	34214	30638	33687	32927	33969	29455	34421	34165	30110
1016_neg_hilic	173.106	6.367	0	Arginine	1	HMDB0000517	6322	C00062	920324	978185	908096	845418	832167	961683	840060	916957	841509	997724	932738	959095	985426	1031044	926452	984202	924437	928416	819873	810498	814795	799763	786158	774151	837995	829389	817985	967902	1041600	1017423	1014025	978792	985832	1008464	1007396	1030402	909529	843873	881751	875987	846846
6590_neg_RP	391.287	9.944	2.75557e-07	Chenodeoxycholic acid	1	HMDB0000518	10133	C02528	7893	6974	7832	7988	8704	8705	7770	9196	7431	5705	5862	6229	6196	6586	6095	6249	6126	5517	10361	8902	9222	10542	10817	9417	9753	9831	9769	4344	4116	4198	5316	4744	4943	4085	4501	4664	4949	4594	5300	5115	4505
494_pos_RP	122.026	1.46	0	Cysteine	1	HMDB0000574	5862	C00097	17075	12202	25648	16669	16789	13510	15759	16389	15663	14369	13978	17319	10838	14718	11871	20538	13637	14575	14604	14857	20027	15049	15406	17072	18771	14147	13510	18632	9418	10430	12973	11385	21187	10610	11749	19001	10148	11115	11112	10556	12447
570_neg_RP	111.008	0.71	6.42064e-10	Furoic acid	3	HMDB0000617	6919	C01546	906687	922082	924984	884467	915808	929918	898515	883189	941811	762495	771132	704178	766939	791944	688092	735299	755630	660628	938393	949773	1038699	885247	1007761	922247	993813	928478	952692	760602	786518	725913	757888	644203	707384	731315	662409	759566	662185	699613	697119	653732	688477
7018_neg_RP	407.282	8.187	2.31947e-08	Cholic acid	1	HMDB0000619	221493	C00695	12172	11567	11358	10913	10894	11940	11355	9988	11783	7380	7936	7839	8222	9033	8773	8568	9181	7973	14062	13281	12004	13395	14565	14423	13487	13160	14447	6513	6561	6419	7106	6481	7096	7230	6157	6988	6336	7014	7070	8029	7240
920_neg_RP	131.072	3.565	0	Leucic acid	2	HMDB0000624	439960	C03264	56879	66311	59320	66695	61091	61144	69235	59956	60243	50537	55524	56230	59233	53826	54133	50635	49769	55465	67683	66148	67685	72113	68997	71148	67968	76971	72246	45586	45405	47350	46517	47778	45410	46463	47304	42231	54812	47710	49885	46760	52231
1766_neg_RP	195.051	0.468	1.73158e-18	Gluconic acid	1	HMDB0000625	10690	C00257	44404	42891	49728	43064	47601	49455	43482	41283	45032	49914	54537	54802	55042	51616	48732	53806	47223	45534	44692	36121	47140	34648	41553	37615	43514	47843	40243	50816	44453	49939	46196	43585	42979	58796	62678	52646	56473	42442	46117	50418	54920
671_neg_hilic	145.063	5.869	0	Glutamine	1	HMDB0000641	5961	C00064	29003	31760	31892	31264	32976	28222	34807	30407	28837	22960	24574	30004	27795	26216	29627	28573	26404	26725	30701	27268	28836	31443	33451	27505	29310	35303	31700	27234	28249	25382	23961	27526	25412	23057	25862	28158	29023	28934	26835	28408	28372
1875_neg_RP	204.068	4.383	0	Indolelactic acid	1	HMDB0000671	92904	C02043	10505	10115	8298	9278	9475	8573	9595	8717	9085	7732	9955	8519	9106	8218	8079	7874	8221	8163	10344	11205	10863	11079	10399	11378	10025	12384	11587	8256	7255	7519	8140	8162	6493	6731	6536	7371	8329	7941	8089	7671	7117
3258_neg_RP	279.232	13.814	7.04718e-35	Linoleic acid	1	HMDB0000673	5280450	C01595	34288	36462	34681	32154	36081	32282	42763	35959	38489	25787	30012	27391	31875	26323	31490	28171	28544	29109	39898	40918	38951	45397	42125	42253	41163	44238	42084	27768	28864	25482	28716	27423	25419	30846	35255	27204	26816	26169	25398	28249	29571
1205_neg_RP	158.082	3.556	1.01634e-10	Isovalerylglycine	3	HMDB0000678	546304	NA	22846	24905	25184	24210	24198	23958	25777	24493	23587	21489	22189	20570	22661	19961	20884	19278	19211	21051	25607	24944	24848	29096	25734	30183	25106	32707	31342	18784	16994	18018	17815	18063	18748	18787	18004	17468	18661	18550	18140	19337	18629
861_pos	0.696	150.058	1.94005e-19	Methionine	1	HMDB0000696	6137	C00073	759062	672180	724468	751923	712278	781566	754308	581999	733425	588407	621128	608455	699629	591294	686563	611021	568006	498123	710800	767253	736700	888254	776743	821956	800127	780259	920458	568540	556816	621795	535032	579783	528707	524028	617925	522002	584002	471623	563869	574508	513887
361_neg_RP	89.0251	0.672	0	3-Hydroxypropanoic acid	2	HMDB0000700	68152	C01013	86954	100416	100835	93903	98218	96691	96559	106783	105265	76885	86653	85841	90476	82804	83416	87451	77809	78171	96681	107618	88175	100918	100831	94918	94223	94177	94539	93188	88750	92304	73096	73267	74456	69372	80376	76152	79488	76012	74819	67248	83540
8237_neg_RP	448.308	7.594	2.75513e-24	Glycoursodeoxycholic acid	1	HMDB0000708	12310288	NA	6516	7241	6291	6733	6816	6705	7083	7008	6553	4004	4364	4157	5132	5261	4979	4615	4661	4938	7748	7826	7493	7444	8131	7952	7265	8493	7559	3564	4079	3751	3784	3352	3822	4001	4351	3547	4121	4355	3556	4237	4224
1297_neg_RP	165.056	4.06	5.56315e-43	3-phenyllactic acid	2	HMDB0000748	643327	C05607	47202	50193	51309	51673	43967	46152	54230	47714	47219	44714	59375	51482	49815	43093	50408	38912	43562	39678	52942	54055	51396	55945	48754	56932	54864	63671	52694	40401	36762	35966	35080	39727	37896	36722	38657	34909	47379	44933	39574	38568	43173
1528_neg_RP	181.052	2.422	1.65956e-41	p-Hydroxyphenyl-lactic acid	1	HMDB0000755	9378	C03672	8265	6801	6775	6534	7106	8955	7721	6662	8443	5753	5654	7747	6762	6548	5876	4978	5108	6230	6844	7469	8325	7291	7404	8119	8782	9708	9784	7117	5076	6396	5741	5778	6037	7709	5903	5225	7428	6905	5219	5113	6160
4295_neg_RP	313.239	8.747	3.44657e-34	Octadecanedioic acid	3	HMDB0000782	70095	NA	25965	19970	22971	21215	21437	19996	24367	24934	21430	19645	24915	16049	22031	19435	19759	21261	23882	19455	24974	24722	26974	24133	27437	27785	27958	23487	32032	13990	17219	20917	20739	16233	19111	19344	18442	16303	20986	16521	14225	19351	20104
1587_neg_RP	187.1	4.989	3.31797e-08	Azelaic acid	1	HMDB0000784	2266	C08261	46880	46983	46023	50661	45327	41770	59792	41163	47520	38725	47999	41526	52127	46404	38596	40812	40888	40382	49427	53540	56239	51815	45979	48954	57885	60048	57013	53315	48156	45383	48605	51242	44610	43835	51653	42678	44211	55753	42534	45899	42476
1836_neg_RP	201.114	5.827	0.203701	Sebacic acid	1	HMDB0000792	5192	C08277	12331	11112	12066	11288	11752	11334	14137	9844	10980	11905	13008	12484	11527	11267	11575	12902	13345	12853	13143	17228	14757	13787	13173	14311	20851	24454	21106	18372	17978	18158	12266	12448	13297	14845	15730	16943	13139	16174	12624	11440	12571
2195_pos_RP	227.203	13.038	4.08431e-17	Myristic acid	1	HMDB0000806	11005	C06424	5212	6908	5359	7267	4850	5614	8527	6026	6200	6317	8121	5454	5510	6523	6466	6686	6967	6710	7001	7536	6528	6282	5871	5571	5865	6527	5511	7514	5706	5775	6206	6196	4382	5148	4962	6664	8720	8746	6607	5507	7203
1023_neg_hilic	174.042	3.19	0	Acetyl-aspartic acid	1	HMDB0000812	65065	C01042	24461	23038	23071	20324	22212	32851	20562	28897	21073	28612	24793	26919	26277	26453	28425	31576	19949	28328	25529	20198	19531	19216	19839	20702	20162	19279	18210	29136	40352	23482	21955	23882	24215	26292	30226	27818	22262	21435	20166	22771	20003
1703_neg_RP	192.067	3.565	2.33667e-15	Phenylacetylglycine	2	HMDB0000821	68144	C05598	73002	78801	73113	80228	77850	76125	78481	74894	71002	60630	65090	60230	68383	62662	66699	67634	66904	64129	83808	82609	83367	86620	81231	82125	87638	92147	86146	57700	54221	55759	55821	58608	56163	57618	57151	55899	62796	61883	55152	57004	61343
3380_neg_RP	283.265	15.327	0.00977963	Stearic acid	1	HMDB0000827	5281	C01530	209372	249746	242574	229563	242425	213093	224501	257077	262951	224956	249282	278098	251583	222614	267379	255072	277418	247982	263562	236684	235721	243052	244239	188177	265075	258611	267634	229601	265900	225872	235727	238264	226305	253300	216157	199655	233753	207565	241892	279668	257696
1028_neg_hilic	174.089	6.043	0	Citrulline	1	HMDB0000904	9750	C00327	189257	204507	201582	194941	210080	194926	197586	191023	195126	180093	191591	182249	198534	169443	181761	172162	177740	191779	196610	189118	189243	202590	199308	185564	189226	204065	196554	171276	170015	165909	161467	168767	162260	169378	173349	166971	177753	179802	171648	169656	182318
1491_neg_hilic	203.085	4.66	5.48517e-38	Tryptophan	1	HMDB0000929	6305	C00078	343638	363725	392410	416126	383118	334064	397938	348483	365674	307605	322310	313739	311987	302326	306099	307690	294073	299182	398510	392722	359772	414347	395641	395484	392540	396491	417594	328390	314136	312055	311420	332880	313907	318927	320857	301087	351500	341045	341484	327830	332004
6589_neg_RP	391.285	8.741	1.96431e-08	Ursodeoxycholic acid	1	HMDB0000946	31401	C07880	23461	23945	23704	23567	24774	24031	23585	24380	24109	17043	16759	17503	18813	18877	20732	18994	19215	19280	30010	29446	28674	29988	28884	29845	29223	27959	29152	15392	14549	13928	16012	15047	15158	15065	14057	14018	13530	14189	14895	14771	15289
1446_neg_RP	176.037	2.669	0	Formylmethionine	1	HMDB0001015	6995182	C03145	26836	24811	24536	24818	25624	25689	25217	24781	24715	20985	20722	21550	22752	22883	22506	22221	21840	19401	27806	27829	28164	26939	25902	27562	28668	29372	25365	19537	18018	19394	18369	18761	19967	20369	18356	21175	20100	19508	20603	21012	20816
1604_neg_RP	188.058	0.745	0	Acetyl-glutamic acid	1	HMDB0001138	185	C00624	12791	15775	17624	22757	18969	16964	19079	13138	14257	23187	26084	20145	22679	12721	16765	20873	19717	15859	22199	15500	21644	23299	17632	25380	17415	18417	18374	11374	18924	18862	17643	16713	16545	17657	15644	15678	20995	22667	10778	16663	20758
4181_pos_RP	298.097	2.99	2.02315e-35	5-Methylthioadenosine	1	HMDB0001173	439176	C00170	207154	188886	185599	206311	186689	198396	204816	190910	226050	172753	150909	191127	153369	155632	165886	179929	169385	155223	218279	245948	253901	250808	270955	220612	231955	220809	239053	160388	148027	145250	137370	144701	148404	136995	145894	139093	144884	147085	142913	143672	155398
3875_neg_hilic	344.043	7.3	0	Guanosine cyclic monophosphate	1	HMDB0001314	24316	C00942	187047	150783	178084	165699	175398	197602	159636	179043	180946	151568	144121	154869	141361	161632	153701	141098	149325	154915	179627	169428	183909	166295	205667	199658	191713	170045	173921	112765	109555	106368	124507	119135	118067	124503	105751	136123	112815	116065	105940	116561	126637
624_pos_RP	132.102	1.01	1.61025e-14	Norleucine	1	HMDB0001645	21236	C01933	1926115	2417697	1732831	1899156	1851422	1697662	1861455	1676475	1927963	1471222	2258608	1417272	2592812	1614434	1641921	1455650	3064246	944931	1870180	1924933	3043252	2100279	2808743	2087091	2105704	2129168	1888438	2133070	1329654	1570401	1391931	1428273	1492414	1378465	1342940	1478703	1538437	1394973	1421409	1292941	1615798
1247_neg_RP	162.023	1.07	5.55447e-41	Acetyl-cysteine	1	HMDB0001890	12035	C06809	45833	50664	80472	46225	43684	40655	52681	49947	39914	38914	39811	38933	45541	53096	45157	37660	40314	46553	49758	35134	38103	67068	35499	29696	41463	47619	42652	30152	46319	39212	40563	41772	37766	29884	39372	34959	36167	36993	52702	38454	41463
3697_pos_RP	282.278	13.808	0.00122857	Oleamide	2	HMDB0002117	5283387	C19670	112007	106063	101044	92407	118480	93013	35404	37990	29079	34242	33863	35912	8683	8818	8336	10340	8629	9017	169321	167816	153423	17314	18806	17679	9052	7477	11381	12910	10745	11292	28476	35543	28266	77687	74770	69081	5738	8296	7440	52474	58421
692_neg_hilic	146.047	2.899	0	Acetyl-serine	1	HMDB0002931	65249	NA	52318	44793	44615	44506	36140	46130	51906	42265	46000	50496	50764	54302	47979	45044	43620	61784	44427	48183	61243	48216	49575	52583	50114	42549	45949	54971	41788	56066	39717	39487	37254	37591	45621	52384	65517	41011	44132	54771	35911	36416	39884
3016_neg_RP	269.046	6.54	0	Genistein	2	HMDB0003217	5280961	C06563	5100	4520	5232	4304	5672	4934	4672	5040	5556	3854	3860	4326	4648	4134	4169	3906	4243	4256	6065	5567	6196	5531	5635	5314	5228	5568	5315	2891	2637	3068	3851	3320	3690	3175	2855	3146	4078	3276	3656	4649	4568
2697_neg_RP	253.051	5.628	0	Daidzein	2	HMDB0003312	5281708	C10208	3949	4038	3593	3967	3583	3657	3530	4024	3907	3314	3489	3019	3795	3521	3460	3078	3783	2869	4288	4008	4516	4308	3338	4928	4083	3457	3838	3210	3434	2684	3082	3704	3100	3134	3026	3312	3177	2894	3143	3079	3461
732_pos_RP	142.097	0.39	0	Histidinol	1	HMDB0003431	165271	C00860	2041	1714	2302	2061	2115	2368	1742	1416	1381	3195	2119	1225	1688	2187	2033	2517	1600	2443	1543	2217	1925	3056	1558	2323	2006	2837	1822	2447	1496	1512	2176	1628	1838	2108	1414	1766	2652	2551	1654	2047	2001
482_pos_RP	121.064	4.438	0	Phenylacetaldehyde	2	HMDB0006236	998	C00601	518	1648	1491	939	1304	1596	1354	1570	1492	1419	1601	1259	2687	1026	1689	1281	1754	619	1121	659	710	189	1174	1055	1703	852	1482	1073	502	1507	1585	1267	1642	1061	1491	938	1514	899	941	1040	1525
5298_pos_RP	331.285	13.476	0	2-Palmitoylglycerol	2	HMDB0011533	123409	NA	2123	2468	2789	1608	2103	2140	1804	1699	1584	2254	1699	1551	1866	1885	1517	2640	2272	1523	1569	1640	1769	1875	1671	2461	1373	1373	1639	1570	1990	1610	1856	1390	1637	1763	2471	1097	1843	1139	2177	1749	2390
4785_neg_RP	328.045	0.681	1.66509e-25	Adenosine cyclicmonophosphate	1	HMDB0011616	2024	C08355	61816	60806	72744	68233	68583	67209	64296	67851	53759	62131	62353	60498	58717	46063	54040	55764	48160	48117	62820	64447	65315	62686	75680	69033	75554	66991	78291	56233	58048	64141	64164	50312	58039	63276	67717	72651	53616	61207	63903	56926	54706
1544_pos_RP	192.07	3.09	0	Acetyl-methionine	1	HMDB0011745	6180	C02712	4841	6806	5194	5351	6295	7766	5239	4938	5086	3980	4338	4428	4228	5773	5948	4357	5099	4996	7066	6818	5688	6123	6039	7145	5542	5246	7652	3222	4426	4607	3640	3088	4391	4497	3842	4167	3607	3704	3671	3190	3946
1376_neg_RP	172.099	3.665	1.53981e-32	Acetyl-leucine is. 1	3	HMDB0011756	70912	C02710	7537	7969	8013	8619	7346	7588	7655	7888	8319	6074	7581	7687	7391	6277	6827	7862	6776	6015	8020	8058	9328	9126	8271	9060	8305	9236	8556	5809	6176	5981	5912	5754	4864	5184	5388	6398	7934	6175	6965	6157	6019
1206_neg_RP	158.083	2.578	6.53602e-32	Acetyl-valine	3	HMDB0011757	227752	NA	6415	7788	7710	5695	7372	5817	5477	8551	6513	5731	6335	4859	6006	6602	5326	5726	5482	5444	7041	6668	7685	7603	7139	5746	6206	7872	7046	5548	5482	4982	4949	5373	5111	4682	5315	5359	4909	5281	4753	4829	5917
3199_neg_RP	277.089	1.224	0	Glutamyl-methionine	3	HMDB0028825	6426949	NA	9495	14313	25907	27053	13404	7281	27264	13187	9824	26861	15017	26765	24082	13414	26051	23107	14617	24774	13994	9057	12464	7959	9298	30964	10243	14240	6445	24430	7011	9144	9353	21212	24562	22232	19309	11871	19616	23383	22581	7348	21669
10892_pos_RP	488.25	3.536	0	Prolyl-Lysine	3	HMDB0029022	9209431	NA	151820	178861	116415	84543	159536	96998	131383	132702	72288	92256	99454	141106	125521	123879	36097	86157	144602	151451	126237	160844	176859	180500	145752	51757	165042	162015	48394	108750	126074	84588	85324	46572	80713	49791	12287	97452	49730	86643	94042	104130	97917
1027_pos_RP	162.076	0.51	0	Acetyl-homoserine	3	HMDB0029423	528	C01077	31847	28942	30655	25437	22272	34372	29877	31318	34254	28349	27895	23896	32705	31921	32053	25981	29352	34338	32921	30895	33246	31290	30916	37239	31703	35029	34849	27522	26140	24366	31724	27735	26776	35995	29122	31504	29059	28578	28344	28235	31946
3880_neg_RP	299.262	12.088	1.4013e-45	Hydroxyoctadecenoic acid/ Ricinoleic acid	3	HMDB0034297	643684	C08365	36986	28880	39063	35212	35570	28680	26798	28393	34701	21915	23120	24787	24339	26833	30006	21805	34280	23618	34265	33576	32783	38262	42250	33053	43425	35446	38026	21520	23744	25462	24072	27195	21024	21560	23520	20584	21305	22801	18610	20731	21273
1025_pos_RP	162.056	0.777	0	Allyl-cysteine	3	HMDB0034323	98280	C16759	1110	1122	670	1874	410	313	86	663	434	781	485	392	497	173	151	362	1038	590	101	41	225	950	658	347	490	230	289	137	933	438	802	403	468	57	657	575	1669	565	337	147	134
3095_neg_RP	273.089	3.696	0	Tetrahydro-methyl-beta-carboline-dicarboxylic acid	2	HMDB0035115	263426	NA	2626	3150	2089	3917	4156	4449	3799	4582	5025	1824	4406	3448	2313	2997	3329	2525	4200	2737	3555	1472	4301	5440	5842	3623	4567	4838	4117	3485	2724	3459	2772	1233	2366	2145	2703	2511	1793	2738	3036	2103	2517
1980_neg_RP	215.085	2.97	0	Tetrahydro beta carboline carboxylic acid	2	HMDB0035665	98285	NA	8466	9960	10836	11833	10372	10953	10371	11300	11742	9011	10408	8757	9660	11320	8772	10691	10198	8840	12344	13206	10890	11745	12236	11343	10918	12309	12635	7728	9365	9396	7416	9007	8272	7809	8385	8423	9244	8447	8020	9299	8898
2218_neg_RP	229.099	3.175	0	Tetrahydro methyl beta carboline carboxylic acid is. 1	2	HMDB0037942	73530	NA	5084	3241	3275	4204	4420	3851	3391	3789	3864	3892	4128	4576	4486	4808	3908	4078	3463	3899	5167	4262	4169	3689	5183	3666	4274	5383	5270	2992	3057	3917	3016	4002	3352	3000	2870	2804	4265	3100	3192	3720	3680
2219_neg_RP	229.099	3.407	0	Tetrahydro methyl beta carboline carboxylic acid is. 2	2	HMDB0037942	73530		2916	2477	2479	3037	2746	3064	1743	2610	2132	2570	1635	2793	2300	2290	2873	1903	2676	2221	2600	3386	2744	2978	2906	4107	2435	3559	2535	2444	2486	2577	2023	2792	2146	2669	2161	2590	1737	1689	2400	2283	1423
1377_neg_RP	172.099	3.843	4.59124e-38	Acetyl-leucine is. 2	3	HMDB0061684	7036275	NA	87600	87035	89701	89325	87353	86996	93132	85875	87226	70674	73017	72545	77994	79256	74305	75992	71866	76086	92582	98674	94807	101882	91879	100133	95409	107462	100521	64351	65172	64685	63005	67797	62355	64309	65919	67467	66081	68179	65692	65432	67320
2369_neg_RP	236.094	4.438	6.46438e-34	Lactoyl-phenylalanine	3	HMDB62175	11075454	NA	48163	42284	44599	44924	38459	46332	39283	44925	44904	37550	35264	36912	36147	38095	38612	35387	33879	41931	48211	46434	50816	53305	50564	50024	52113	50822	51708	35175	34046	28295	31832	33920	32191	30255	32367	30382	30769	31882	30659	31001	30861
1850_neg_RP	202.109	4.084	1.4013e-45	Lactoyl-leucine	3	HMDB62176	57329455	NA	53803	56785	54135	54236	57548	55482	54493	57981	52372	43441	48797	46862	51940	46684	45547	46090	45116	48408	56655	61268	56868	66072	59048	60677	64041	67462	64470	39598	38850	41204	38464	39457	36587	41688	37783	38766	43033	42945	42840	41873	41321
2690_neg_RP	252.089	2.949	1.44544e-35	Lactoyl-Tyrosine	3	HMDB62177	57329379	NA	6327	6490	6010	5964	6394	5773	7289	5501	6057	4923	5398	5554	5787	6226	5403	5871	5068	5652	7702	8337	6336	7929	6610	6608	6645	6822	7522	4931	4934	5571	4568	5409	4719	3838	4974	4444	5683	5245	5151	4972	5109
2075_neg_RP	220.066	2.888	5.32089e-33	Lactoyl-Methionine	3	HMDB62182	131770418	NA	3984	4646	3734	3831	3505	3855	4215	3542	4631	3883	3685	3037	2854	3135	3003	3136	2765	2463	4853	4224	3725	4175	4151	2949	3942	4021	4423	2895	3646	2746	2599	2478	3143	3267	2732	2856	2816	3047	2965	2722	3361
3627_pos_RP	280.263	12.78	7.98756e-05	Linoleamide is. 1	3	HMDB0062656	6435901	NA	14261	14731	17991	31197	27603	28636	9046	12073	13874	16751	14758	15955	3574	4888	4789	4429	4493	4373	32048	40907	35356	6858	7665	7667	5630	3563	3465	2832	3115	3525	8398	9888	8827	17468	16195	18595	3033	4028	3966	25382	22725
3626_pos_RP	280.262	12.917	0.000336578	Linoleamide is. 2	3	HMDB0062656		NA	28853	27633	27079	46084	51032	40700	12057	13184	14553	18192	16784	18595	1927	2462	2093	2739	2493	2366	64317	76919	75191	9800	9231	10586	1575	1521	1349	2658	1918	1999	11109	11956	10469	31384	31377	25130	1318	871	1553	26228	25319
10635_neg_RP	540.333	11.078	2.87664e-11	LPC 16:0	2	HMDB0240262	15061532		10723	10521	9447	10117	8591	10074	11239	10231	10921	5786	7564	5059	4256	6603	4527	5724	6428	5982	14408	14776	15526	11039	11183	10484	9931	7929	9032	3360	3387	2962	4844	3085	4128	2651	1820	2947	4008	5469	5516	6156	4507
3711_pos_RP	283.041	0.72	0	Acetyl-cystine	3				18847	18447	13212	14889	13370	14051	16287	15126	18256	13909	12309	3775	13335	14082	14269	13796	15047	11485	13623	14509	16384	16329	13906	18901	16840	19243	14637	14773	14856	14408	12317	17246	12690	11645	13493	12410	12010	11426	12502	10552	14271
1842_neg_RP	201.126	1.641	0	Ala-Ile/Leu is.1	3				345525	330406	326526	313140	326161	335871	332856	331039	328231	279826	301352	294221	294711	304962	301054	290759	321122	303699	345036	318105	334405	355433	355229	348208	348514	383230	363831	255210	270102	263943	262927	258318	251469	276049	269631	257067	271703	287571	278098	267174	291520
1755_pos_RP	203.139	2.32	1.00983e-29	Ala-Ile/Leu is.2	3				887143	920922	812873	1030327	1067169	969308	1049374	837808	1073713	656125	726282	776026	763222	619351	748010	632232	607227	679577	1116639	1131109	1013220	1258140	933060	1008654	893869	1090601	1223914	578588	592816	573449	623902	591764	489649	498307	561797	527628	549633	597183	633308	666551	570746
1047_neg_hilic	175.034	3.992	0	Carbamoyl-Aspartic acid	3		93072		2977	2784	3850	3437	2505	3010	2147	3936	2039	3180	3086	2819	2687	3872	2403	2588	1883	2429	3083	1664	1946	1593	3789	5939	1857	2981	2435	3012	1571	1973	1826	2440	3528	2092	2323	3279	2094	1127	1672	1548	1957
2798_pos_RP	251.149	1.285	2.96187e-06	cyclo(L-His-L-Leu)	3				4886	17012	2818	6154	15837	1375	9103	3952	54614	1460	16752	34567	1919	759	3473	4919	3244	23968	40917	48520	7120	4620	3553	3551	8512	1299	3315	5334	7216	3620	650	8878	2537	2167	8806	1892	8368	17144	24282	19762	4994
1906_pos_RP	211.145	4.3	1.88992e-09	Cyclo-Leu-Pro is. 1	3				469642	492470	448686	503639	538571	535370	488343	482712	490664	408970	397562	498535	398064	437543	428123	454912	444031	403312	533632	643497	633315	642438	685610	547024	577123	673487	673409	373917	385916	389876	387695	361693	422483	373019	358218	359236	385634	363707	385764	391521	381004
1902_pos_RP	211.143	4.51	1.61428e-09	Cyclo-Leu-Pro is. 2	3				541001	555452	533979	689767	576146	516804	535560	500784	564148	368478	517128	462046	481153	490192	470943	436589	445598	482340	665964	581402	549774	691695	635649	614501	525791	647045	681076	428671	429309	358475	384420	388886	368838	424210	409022	423014	382820	418886	428289	477410	420432
10559_neg_RP	537.331	11.813	0	Dirhamnosyl-palmitic acid	3				3652	3204	4206	4066	4082	3358	4941	4537	4220	4034	3939	3346	3060	3090	2500	3560	4111	3556	4420	5367	4413	4421	4629	6322	4875	5221	4498	2764	2160	2886	4500	3625	2231	2723	3720	2621	3300	3072	2498	3642	2529
3822_neg_hilic	341.111	6.804	0	Dissacharide(i.e Sucrose)	2				2143188	2128379	2125487	2046871	2076220	2095577	1965013	2121934	2016422	2265784	2241729	2232500	2301183	2219090	2269718	2187966	2214138	2267273	1876721	1922291	1966717	1900760	2067878	1889710	2011920	2000939	1989480	2116031	2112578	2174258	2132374	2109267	2215034	2200971	2245446	2164886	2126274	2075780	2072684	2109325	2158062
4823_neg_RP	329.235	7.235	6.51711e-10	FattyAcidC18 TriHOME	3				420438	433423	428071	430770	444180	442766	459833	442008	449863	304173	321276	325175	355708	327910	340765	325235	329111	333418	528279	536331	492021	558704	537594	507305	504690	557639	531091	262644	268557	258612	260937	272868	267513	263287	270436	244310	281854	288091	275494	289985	296614
3600_neg_RP	292.141	0.788	1.05143e-08	Fructosyl isoleucine	3				594128	629393	598523	620631	585652	582966	648627	596239	589094	526364	604633	532468	606262	547103	604194	522954	578400	551274	650305	657009	623600	685207	679884	673180	669442	774316	718339	501206	500312	470208	516745	534771	518895	485936	504674	444026	551904	511885	462530	505692	523447
2636_neg_hilic	274.107	5.523	1.23866e-38	Glu-Gln	3				107291	117192	116606	93110	99227	42128	104872	58581	104869	129060	132914	134386	123720	126029	112667	139624	135679	126133	104522	94898	96665	97075	107845	89259	99949	102474	109062	132399	142702	124347	149466	143646	132931	138392	134757	122991	128596	122121	116806	122788	111397
1588_neg_RP	187.108	1.339	5.05133e-08	Gly-Ile /Gly-Leu is.1	3				8963	14472	11913	12366	16801	11155	17185	11769	15500	2945	4787	6643	2746	2613	3267	2804	3088	4872	18872	20941	13639	16607	13117	11572	13618	20288	17197	4617	6749	4174	2818	1922	3429	2814	3729	2851	5833	5965	4747	3737	3924
1589_neg_RP	187.109	1.629	3.15131e-39	Gly-Ile /Gly-Leu is.2	3				259518	254849	255572	228548	257116	273146	263849	254699	248247	213006	228270	223621	230702	219193	230703	230059	238464	224892	257832	241608	264861	266594	269599	269982	255368	282821	278092	206152	205645	202509	193250	206086	203052	210835	195896	207040	210343	219070	208282	203803	217347
3880_neg_RP	299.262	12.088	1.4013e-45	Hydroxy-octadecanoic acid (hydroxy-stearic acid)	3				36986	28880	39063	35212	35570	28680	26798	28393	34701	21915	23120	24787	24339	26833	30006	21805	34280	23618	34265	33576	32783	38262	42250	33053	43425	35446	38026	21520	23744	25462	24072	27195	21024	21560	23520	20584	21305	22801	18610	20731	21273
1596_neg_RP	187.133	7.669	7.00649e-45	Hydroxydecanoic acid	3 (not 10-hydroxy)				5582	7085	6209	6064	6087	6237	7990	6613	4505	4299	4940	5561	5528	4615	4759	5894	4355	4943	7116	8078	5878	6526	6536	6251	5227	6662	6242	4240	5445	5632	4880	6468	4788	3502	3661	4873	6379	7506	5266	4203	5650
3738_neg_RP	295.229	10.921	3.58592e-42	Hydroxy-octadecadienoic acid	3				5233	5459	5913	6313	7090	5442	7335	5791	6106	5743	6249	4690	7080	6105	5560	6181	6222	6038	11765	9535	7280	9099	6595	8206	8462	7215	8192	5658	6029	4550	5554	5203	5122	5815	6922	5906	5493	6193	6366	6743	5078
727_neg_RP	117.056	2.15	1.23396e-34	Hydroxyvaleric acid	3				36988	38882	36984	37520	34288	34484	41266	37086	34858	21609	30261	29621	33581	28104	27816	28935	25867	29400	40131	43785	37481	40645	40104	37643	39841	40428	44052	25098	25243	27400	24098	26512	26699	20750	26525	21185	27256	24707	28278	27551	25182
2330_pos_RP	231.169	2.569	0.000317453	Leu/Ile-Val	3				41647	75294	41731	60721	72140	43695	59283	41491	105766	22839	44528	49568	23213	19239	30971	21077	25805	32469	130340	132848	80019	102167	52284	53343	57415	72815	64483	19370	23238	16000	12975	28313	12826	15255	27020	17512	22732	31344	22936	34804	17093
892_neg_RP	130.089	3.252	7.39523e-12	(Ile)Leu-Gly-Val	3				42772	43015	44096	42475	37750	41404	42835	44487	45050	32660	35431	35292	39451	37003	35744	34749	35028	36363	44111	44904	45841	42819	46784	46586	49280	46835	49023	33526	32763	33544	31670	32775	30600	32203	34210	30410	35369	31434	32888	33491	37382
2639_pos_RP	245.185	3.659	1.25696e-29	Leu-Leu/Ile-Ile is. 1	3				1062448	1245766	1093328	1311512	1131195	1033914	1023991	1032876	1206682	742373	995255	882828	932118	889796	858044	823009	849907	1003544	1219677	1298567	1190807	1474671	1231474	1453938	1227647	1399974	1486181	828435	772619	851662	692343	760473	717714	773449	812766	766594	793148	893739	787487	788009	764326
2642_pos_RP	245.185	3.849	6.37926e-35	Leu-Leu/Ile-Ile is. 2	3				855064	603822	719419	705672	675250	661824	633853	662841	695533	503840	513865	517205	611557	491330	604562	457440	453432	511529	814049	804009	731462	707297	660386	837626	676844	702356	749227	452551	430646	484236	417874	450054	397406	384736	538282	368632	438125	469776	433430	442706	523235
2643_pos_RP	245.186	3.392	9.55159e-26	Leu-Leu/Ile-Ile is. 3	3				565733	661209	497807	541904	506174	515045	513193	478741	595088	496012	464018	368553	427339	385016	503476	383536	339653	442856	617589	613491	643386	651898	606918	576101	592660	557821	698337	346659	389726	351259	325920	361870	350444	349281	375812	343351	410792	364845	384928	355196	307532
3619_pos_RP	280.172	4.09	1.71881e-25	Leu-Phe/Ile-Phe is. 1	3				94816	74594	89333	95768	95391	110523	68050	101281	74866	79792	65656	59502	71795	58607	69870	70681	74154	64373	93015	103543	91917	106746	120689	96244	130177	97661	113992	63161	58692	56692	62622	55975	62278	59463	58533	59207	66100	60798	57682	65371	65203
3622_pos_RP	280.174	4.304	5.3354e-31	Leu-Phe/Ile-Phe is. 2	3				106174	115807	119951	125269	126432	126092	110814	121077	108431	85858	89065	89189	89779	94494	92661	103296	95067	88900	134319	136467	157954	147640	147234	137672	146661	151391	161300	81838	76054	77994	75231	79655	81465	77311	73104	78916	85508	75981	83490	83398	84811
2289_neg_RP	231.135	1.433	1.68997e-41	Leu-Thr/Thr-Leu	3				35502	39693	41549	37327	40808	43688	36461	39787	37569	31552	31661	32206	36007	38080	32319	32609	33018	33330	41405	37304	44051	42179	42317	38297	39844	45073	43873	30364	29764	28306	29283	34264	31893	25425	32249	30108	32712	31303	30003	31373	28551
3261_neg_RP	279.235	13.993	7.65389e-42	Otadecadienoic acid isomer	3				14542	14605	12941	13963	14629	14416	16339	12981	14082	13161	15035	13095	12839	13225	14204	10789	12703	14235	15086	16646	14158	16225	11369	14201	15637	14283	15836	14943	13134	14062	12098	13923	12095	12996	14011	12161	13642	14728	14443	14009	15387
2582_neg_RP	247.111	1.397	2.30141e-40	Meth-Val/Val-Meth	3				54244	49706	45927	52911	58362	47596	52623	49692	52484	42185	41054	40747	46218	11044	44605	46432	42731	42616	55369	55189	60805	60091	56344	54004	59274	62996	58677	41288	40418	38506	10274	38287	9855	36878	40578	11706	38831	39662	40152	40798	38637
6317_pos_RP	360.195	4.049	0	Met-Pro-Leu	3				107067	73171	69822	69622	69138	114646	67016	76506	69117	58758	52798	54862	80609	64892	84658	57138	63622	62722	76551	85900	81695	86069	81853	124515	105633	103515	99386	46398	48641	50607	65534	45302	47614	55401	46977	48384	48036	52336	63342	53385	49704
1113_neg_hilic	179.057	5.392	0	Monosaccharide(i.e Glucose)	2				12663990	14729836	13481424	13910261	12942084	12508004	13086064	13465907	13058727	11193934	13035520	12059003	12075252	16185744	11872215	12727918	11332410	12787185	14210265	12869971	12333657	13254490	12920064	12349948	12976492	12939931	13247296	10972250	11759941	11992916	10740876	11724638	10616114	11249952	11471026	10280601	12718671	10973355	10014142	10999032	12235741
3342_neg_RP	281.25	14.51	3.8894e-20	Octadecenoic acid (i.e Oleic acid/ vaccinic acid)	2				314247	358720	343016	347068	352125	314424	420930	360768	349020	298483	328316	320371	319468	283798	329014	279891	273552	316137	372002	387173	388192	458757	369078	391779	377562	398939	420313	296204	332441	302038	295077	290866	308083	318831	320867	302344	285100	327644	321380	301522	300252
3070_neg_RP	271.231	10.72	0	Hydroxy-hexadecanoic acid	3				10683	3622	7130	6962	3732	2904	4474	13901	11701	2628	7030	1807	5985	6953	5599	9870	2944	7418	7525	16966	12795	6459	4198	8798	12538	11212	14542	2213	7507	13012	5839	4485	2031	3389	1980	4210	3611	6023	3978	4615	3167
2431_neg_RP	241.123	3.603	6.39916e-18	Pyroglutamyl-(Iso)leucine	3				1156441	1216056	1244267	1251948	1266342	1122632	1469278	1221141	1256588	1039974	1057760	997005	1254286	1104396	1132731	1041899	1043524	1067816	1320024	1508742	1433035	1493828	1290576	1311512	1388391	1374561	1447603	969079	989146	997157	923212	981215	978842	929570	947585	1048482	1116937	1021261	1043869	1043324	1068884
2074_pos_RP	219.133	2.108	4.43402e-34	Ser-Leu	3				869317	495451	936840	992398	877604	990669	957186	831845	555063	724461	730331	805758	718084	610896	650639	631178	636472	771782	1129439	719820	1006298	1178810	946326	957265	946541	1074076	1217376	540334	523403	610464	485782	561112	561352	529812	567269	588372	577533	578512	556608	651403	576472
973_neg_hilic	171.014	3.39	2.06035e-21	Toluenesulfonic acid	3				2722	4334	5749	3886	4289	5595	5424	3334	3393	7434	5886	7008	6498	5177	5785	6751	7614	5875	3852	6032	5929	5047	4718	6356	1990	6404	4804	9931	9649	9899	12321	11830	9683	10950	10609	10857	2760	5714	4552	4711	4782
3818_neg_RP	297.244	12.762	1.23804e-30	Hydroxyoctadecenoic acid	3				14182	17607	16131	15688	14312	3644	16485	16042	12559	17787	14957	15938	15614	13868	11033	13675	12354	16372	13085	15534	3575	14353	12977	16228	13491	15396	14832	11852	16128	14582	7062	17147	16637	16307	13052	13979	12880	16264	14944	13496	8618
2341_pos_RP	232.171	2.849	9.49044e-30	Val-Leu/Ile is. 1	3				139354	136562	125076	138282	132044	126245	138724	155536	120136	106159	92762	104783	105611	117057	108809	104926	113229	98237	153096	141528	141525	171377	161557	146845	165697	137439	135301	98502	82744	87223	91079	82786	99529	89932	87248	82364	99564	93830	84055	88420	96841
2333_pos_RP	231.17	3.088	1.26813e-31	Val-Leu/Ile is. 2	3				792491	854634	673650	748733	896201	878866	743564	754287	871672	759215	634003	808237	578281	697962	690036	600081	623893	715421	1011399	1070315	932375	1002908	801944	1019840	819221	1044389	1026021	603901	620738	633486	524539	576916	568651	416949	576596	537532	560807	616852	605053	724431	546720
2891_neg_RP	263.143	3.106	0	Val-Phe	3				104051	103253	110286	109486	108468	102103	112897	104629	109145	91064	90984	97536	94818	92639	98979	100705	95189	96596	111222	114056	107096	112487	112082	113932	117633	118779	118301	79560	83113	80173	81194	82878	83133	84029	83627	77334	84497	86104	81462	86270	84476
2042_pos_RP	217.154	1.745	9.59458e-17	Val-Val	3				279229	276181	279105	247558	277386	285920	314092	276105	280855	198506	193938	230758	201713	332042	219573	167735	353763	235110	343234	298525	326010	370192	413565	411366	306626	381807	348113	168195	305432	194243	158007	166886	178842	277029	171210	302916	173002	200975	189254	198557	171832
[truncated: 67 more columns]
